# Supplementary material for: Decoding leukemia at the single-cell level: clonal architecture, classification, microenvironment, and drug resistance
Source: Exp Hematol Oncol. 2024 Jan 30;13:12. doi: 10.1186/s40164-024-00479-6 (PMC10826069; doi:10.1186/s40164-024-00479-6)
Supplement: Supplementary file 1 — Supplementary Material 1: Supplementary Table S1. The list of abbreviations [file 40164_2024_479_MOESM1_ESM.xlsx]

## Sheet: List
Supplementary Table S1. The list of abbreviations.
Abbreviations	Explanations
ALL	acute lymphoblastic leukemia
allo-HSCT	allogeneic hematopoietic stem cell transplantation
AML	acute myeloid leukemia
Ara-c	cytarabine
cALL	childhood ALL
CAR-T	chimeric antigen receptor T cell
cDC	conventional dendritic cell
CH	clonal hematopoiesis
CITE-seq	the cellular indexing of transcriptomes and epitopes sequencing
CLL	chronic lymphoblastic leukemia
CML	chronic myeloid leukemia
CNV	copy number variation
DA	anthracycline + cytarabine treatment
DTAI	collection of DNMT3A, TET2, ASXL1, and/or IDH1 or IDH2
EC	endothelial cell
ETC	electron transport chain
GC	Glucocorticoid
GMP	granulocyte-macrophage progenitor
GvL effect	graft-versus-leukemia effect
HDACi	histone deacetylase inhibitor
HS	high survivorship
HSC	hematopoietic stem cells
IED score	immune effector dysfunction score
irAEs	immune-related adverse effects
LIC	leukemia initiating cell
LS	low survivorship
LSC	leukemia stem cell
LSPC	leukemia stem and progenitor cell
MDS	myelodysplastic syndromes
MPN	myeloproliferative neoplasms
pDC	plasmacytoid dendritic cell
PDX	patient-derived xenografts
QSC	quiescent stem-like cell
RP	ribosome protein
sAML	secondary AML
SASP	senescence-associated secretory phenotype
scATAC-seq	single-cell Assay for Transposase-Accessible Chromatin Sequencing
scBS-seq; scMethyl-seq	single-cell bisulfite sequencing
scChIP-seq	single-cell Chromatin Immunoprecipitation Sequencing
scDNA-seq	single-cell DNA sequencing
scHi-C	single-cell high-throughput chromosome conformation capture
scRibo-seq	single-cell Ribosome sequencing
scRNA-seq	single-cell RNA sequencing
scWGS-seq	single-cell whole exome sequencing
sgRNA	single-guide RNA
SMRT-seq	single-cell single-molecule real-time sequencing
SNARE-seq	single-nucleus chromatin accessibility and mRNA expression sequencing
SNV	single nucleotide variant
TCR	T-cell receptor
TKIs	tyrosine-kinase inhibitors
TME	the tumor microenvironment
VEN	Venetoclax
